# Supplementary material for: Viability of cultured human skin cells treated with 1,6-hexamethylene diisocyanate monomer and its oligomer isocyanurate in different culture media
Source: Sci Rep. 2021 Dec 10;11:23804. doi: 10.1038/s41598-021-02811-0 (PMC8664849; doi:10.1038/s41598-021-02811-0)
Supplement: Supplementary file 1 — Supplementary Information. [file 41598_2021_2811_MOESM1_ESM.xlsx]

## Sheet: Table S1. Media for Fibroblasts
Supplemental Table S1. DMEM Media Components for fibroblast culture media. This media was supplemented with 10% Cosmic calf serum (HyClone; GE Healthcare Life Sciences, Logan, UT), 1X non-essential amino acids (NEAA; Gibco), and Glutamax™ (Gibco) for the fibroblast supplemented culture media.
Technical Resources
41966 - DMEM, high glucose
Catalog Numbers	URL
41966029 , 41966161	https://www.thermofisher.com/us/en/home/technical-resources/media-formulation.171.html
Components	Molecular Weight	Concentration (mg/L)	mM
Amino Acids
Glycine	75	30	0.4
L-Arginine hydrochloride	211	84	0.398104
L-Cystine 2HCl	313	63	0.201278
L-Glutamine	146	580	3.9726
L-Histidine hydrochloride-H2O	210	42	0.2
L-Isoleucine	131	105	0.801527
L-Leucine	131	105	0.801527
L-Lysine hydrochloride	183	146	0.797814
L-Methionine	149	30	0.201342
L-Phenylalanine	165	66	0.4
L-Serine	105	42	0.4
L-Threonine	119	95	0.798319
L-Tryptophan	204	16	0.0784314
L-Tyrosine	181	72	0.39779
L-Valine	117	94	0.803419
Vitamins
Choline chloride	140	4	0.0285714
D-Calcium pantothenate	477	4	0.00838574
Folic Acid	441	4	0.0090703
Niacinamide	122	4	0.0327869
Pyridoxine hydrochloride	206	4	0.0194175
Riboflavin	376	0.4	0.00106383
Thiamine hydrochloride	337	4	0.0118694
i-Inositol	180	7.2	0.04
Inorganic Salts
Calcium Chloride (CaCl2-2H2O)	147	264	1.79592
Ferric Nitrate (Fe(NO3)3"9H2O)	404	0.1	0.000247525
Magnesium Sulfate (MgSO4-7H2O)	246	200	0.813008
Potassium Chloride (KCl)	75	400	5.33333
Sodium Bicarbonate (NaHCO3)	84	3700	44.0476
Sodium Chloride (NaCl)	58	6400	110.345
Sodium Phosphate monobasic (NaH2PO4-2H2O)	154	141	0.915584
Other Components
D-Glucose (Dextrose)	180	4500	25
Phenol Red	376.4	15	0.0398512
Sodium Pyruvate	110	110	1

## Sheet: Table S2. Media for Melanocytes
Supplemental Table S2. DermaLife Cell Culture media used for melanocytes supplemented culture media.
Lifeline Cell Technology DermaLife Basal Medium (LM-0004), Used without the antibiotics
Amine-containing chemicals (including 6 mM glutamine) = 12.84 mM (personal communication)
URL	https://www.lifelinecelltech.com/pdf/SPM-DermaLife%20M%201016%20v12%20LL-0027.pdf
DermaLife M Cell Culture Medium (for melanocytes) LL-0027

## Sheet: Table S3. MediaforKeratinocytes
Supplemental Table S3. DermaLife Cell Culture media used for melanocytes supplemented culture media.
DermaLife K Cell Culture Medium (for keratinocytes) LL-0007, Used without the antibiotics
URL	https://www.lifelinecelltech.com/shop/culture-media/epithelial-culture-media/keratinocytes-culture-media/keratinocyte-cell-culture-medium-ll-0007/

## Sheet: Table S4. HBSS+Media Components
Supplemental Table S4. HBSS+ Media Components
Technical Resources
14025 - HBSS, calcium, magnesium, no phenol red
Catalog Number	URL
14025092	https://www.thermofisher.com/us/en/home/technical-resources/media-formulation.153.html
Components	Molecular Weight	Concentration (mg/L)	mM
Inorganic Salts
Calcium Chloride (CaCl2) (anhyd.)	111	140	1.26126
Magnesium Chloride (MgCl2-6H2O)	203	100	0.492611
Magnesium Sulfate (MgSO4-7H2O)	246	100	0.406504
Potassium Chloride (KCl)	75	400	5.33333
Potassium Phosphate monobasic (KH2PO4)	136	60	0.441176
Sodium Bicarbonate (NaHCO3)	84	350	4.16667
Sodium Chloride (NaCl)	58	8000	137.931
Sodium Phosphate dibasic (Na2HPO4) anhydrous	142	48	0.338028
Other Components
D-Glucose (Dextrose)	180	1000	5.55556

## Sheet: Table S5. Data_all LC50s
Supplemental Table S5. All LC50s by donor, cell type, and isocyanate exposure condition for all three types of culture media (supplemented, basal, and HBSS+). Each LC50 is the average of technical triplicates. Each row corresponds to an experiment that was run on the same day.
Order_by_isocyanate	Order_by_cell_type	Cell_type	Donor_number	Cell_Passage	Isocyanate_Exposure	LC50_µM_supplemented	LC50_µM_basal	LC50_µM_HBSS
1	1	Fibroblasts	1	15	HDI	431.5	112.8	18.3
2	2	Fibroblasts	1	16	HDI	80.9	112.9	28.7
3	3	Fibroblasts	1	18	HDI	191.6	51	38.4
4	4	Fibroblasts	1	9	HDI	64.1	59.6	22.2
5	5	Fibroblasts	1	9	HDI	69.3	26.9	11.5
6	6	Fibroblasts	2	12	HDI	497	71.2	4.2
7	7	Fibroblasts	2	13	HDI	66.9	64.3	9.4
8	8	Fibroblasts	2	9	HDI	121.4	9.7	6.5
9	9	Fibroblasts	2	9	HDI	136.4	54.2	12.9
10	10	Fibroblasts	2	9	HDI	170	27.8	8.7
11	20	Keratinocytes	3	7	HDI	170	27.8	70.1
12	21	Keratinocytes	3	8	HDI	307.2	84.4	31.7
13	22	Keratinocytes	3	8	HDI	214	120.7	30
14	23	Keratinocytes	3	9	HDI	182.3	100.6	31
15	24	Keratinocytes	2	10	HDI	125.7	68.6	59.9
16	25	Keratinocytes	2	6	HDI	216.2	19.7	15.1
17	26	Keratinocytes	2	6	HDI	161.1	124.4	35.9
18	27	Keratinocytes	2	8	HDI	216.9	142.5	112.9
19	28	Keratinocytes	1	4	HDI	142.3	19.8	12.8
20	29	Keratinocytes	1	5	HDI	281.493	168.763	116.271
21	30	Keratinocytes	1	6	HDI	192.9	105.3	66.1
22	31	Keratinocytes	1	8	HDI	131.7	38.8	11.5
23	32	Keratinocytes	1	9	HDI	168.5	74.2	48.1
24	33	Keratinocytes	1	9	HDI	198.6	112	48.2
25	34	Keratinocytes	1	9	HDI	244	110.3	50.9
26	35	Keratinocytes	1	9	HDI	210.9	89.3	51
27	46	Melanocytes	5	10	HDI	76.7	59	17.5
28	47	Melanocytes	5	10	HDI	116	83.2	20.8
29	48	Melanocytes	5	7	HDI	120.7	63.3	7.8
30	49	Melanocytes	5	9	HDI	131.7	64.9	22.1
31	50	Melanocytes	4	12	HDI	106.824	64.8453	44.5751
32	51	Melanocytes	4	13	HDI	105.1	55.2	40.8
33	52	Melanocytes	4	13	HDI	67.2	37.7	23.1
34	53	Melanocytes	4	14	HDI	84.8	28.6	5.6
35	54	Melanocytes	4	17	HDI	99.9	53.7	17.5
36	11	Fibroblasts	2	10	ISO	14.9	3.6	3
37	12	Fibroblasts	2	10	ISO	19.5	7.5	3
38	13	Fibroblasts	2	8	ISO	22.4	8.8	3.5
39	14	Fibroblasts	1	11	ISO	25.6	13.7	5.3
40	15	Fibroblasts	1	13	ISO	26.4	13.7	5.3
41	16	Fibroblasts	1	13	ISO	27.4	7.4	5.4
42	17	Fibroblasts	1	15	ISO	22.4	18	9.7
43	18	Fibroblasts	1	15	ISO	20.7	11.8	7.5
44	19	Fibroblasts	1	4	ISO	12.3	10	6.3
45	36	Keratinocytes	3	10	ISO	18.4	18	16.6
46	37	Keratinocytes	3	3	ISO	21.4	18.6	13.8
47	38	Keratinocytes	3	4	ISO	3.8	2.9	2
48	39	Keratinocytes	3	7	ISO	15.9	6.9	5.8
49	40	Keratinocytes	1	4	ISO	14.5	9.4	6.1
50	41	Keratinocytes	1	4	ISO	22.7	15.2	9.2
51	42	Keratinocytes	1	4	ISO	18.8	11.8	10.5
52	43	Keratinocytes	1	4	ISO	19	16.1	11.2
53	44	Keratinocytes	1	5	ISO	1.9	2.9	2
54	45	Keratinocytes	1	8	ISO	12.6	8.2	6.8
55	55	Melanocytes	4	11	ISO	16.5	15.3	10.1
56	56	Melanocytes	4	12	ISO	23.9	14.9	11.9
57	57	Melanocytes	4	14	ISO	23.9	14.9	1.3
58	58	Melanocytes	4	15	ISO	23.6	11.9	8.7
59	59	Melanocytes	1	11	ISO	31.3	18.6	13.4
60	60	Melanocytes	1	8	ISO	23.9	17.7	13.5
61	61	Melanocytes	1	9	ISO	33.5	18.7	15.5

## Sheet: Table S6. Data_donor averages
Supplemental Table S6. (a) Average LC50s for each donor for every cell type and isocyanate exposure condition. (b) Averages of donor LC50s for each cell type and isocyanate exposure condition. LC50: lethal concentration that kills 50% of cells, LCI: 95% lower confidence interval, UCI: 95% upper confidence interval.
(a)
Cell_type	Donor_number	Isocyanate_Exposure	LC50_µM_supplemented	Supp_LCI	Supp_UCI	LC50_µM_basal	Basal_LCI	Basal_UCI	LC50_µM_HBSS	HBSS_LCI	HBSS_UCI
Fibroblasts	1	HDI	167.48	44.6973	290.263	72.64	42.3672	102.913	23.82	15.7744	31.8656
Fibroblasts	2	HDI	198.34	64.2385	332.442	45.44	25.1299	65.7501	8.34	5.78236	10.8976
Fibroblasts	1	ISO	22.4667	18.3852	26.5481	12.4333	9.78248	15.0842	6.58333	5.30441	7.86226
Fibroblasts	2	ISO	18.9333	15.439	22.4276	6.63333	4.13301	9.13366	3.16667	2.89995	3.43338
Keratinocytes	1	HDI	196.299	163.774	228.825	89.8079	59.6693	119.947	50.6089	29.3594	71.8584
Keratinocytes	2	HDI	179.975	142.091	217.859	88.8	41.4609	136.139	55.95	20.1785	91.7215
Keratinocytes	3	HDI	218.375	165.714	271.036	83.375	49.5	117.25	40.7	24.0552	57.3448
Keratinocytes	1	ISO	14.9167	9.57591	20.2574	10.6	7.03147	14.1685	7.63333	5.14185	10.1248
Keratinocytes	3	ISO	14.875	8.32473	21.4253	11.6	4.88623	18.3138	9.55	3.77663	15.3234
Melanocytes	4	HDI	92.7648	79.6595	105.87	48.0091	36.577	59.4411	26.315	13.5503	39.0798
Melanocytes	5	HDI	111.275	90.9314	131.619	67.6	58.5239	76.6761	17.05	11.5645	22.5355
Melanocytes	1	ISO	29.5667	24.92	34.2134	18.3333	17.8245	18.8422	14.1333	13.0388	15.2278
Melanocytes	4	ISO	21.975	18.875	25.075	14.25	12.9108	15.5892	8	4.04957	11.9504
(b)
Cell_type	Donor_numbers	Isocyanate_Exposure	LC50_µM_supplemented	Supp_LCI	Supp_UCI	LC50_µM_basal	Basal_LCI	Basal_UCI	LC50_µM_HBSS	HBSS_LCI	HBSS_UCI
Fibroblasts	1,2	HDI	182.91	91.498	274.322	59.04	38.958	79.122	16.08	9.69005	22.47
Keratinocytes	1,2,3	HDI	197.737	173.815	221.659	87.9477	66.9577	108.938	49.4669	34.7201	64.2137
Melanocytes	4,5	HDI	100.992	87.9199	114.063	56.7161	46.8643	66.5679	22.1972	14.1176	30.2769
Fibroblasts	1,2	ISO	21.2889	18.1354	24.4424	10.5	7.85264	13.1474	5.44444	4.0872	6.80169
Keratinocytes	1,3	ISO	14.9	10.7607	19.0393	11	7.55202	14.448	8.4	5.58815	11.2118
Melanocytes	1,4	ISO	25.2286	21.3751	29.0821	16	14.3047	17.6953	10.6286	7.40809	13.8491

## Sheet: Figure S1. Cell-Titer Glo 2.0®
Supplemental Figure S1. Cell-Titer Glo 2.0® Assay. (a) Example dose-response curves for donor 4 melanocytes treated with HDI monomer in three types of culture media. (b) Example dose-response curves for donor 1 keratinocytes treated with HDI isocyanurate in three types of culture media. The LC50 is the concentration at which there was 50% cell death compared to the DMSO control (0.5 on the y-axis…
(a)									(b)

## Sheet: Figure S2.ApoTox-Glo™ Viability
Supplemental Figure S2. Results of the viability assay from ApoTox-Glo™ for fibroblasts from donor 6. Ionomycin was the necrosis positive control. Fibroblasts were treated in basal medium.

## Sheet: Figure S3.CellTox Green™ Assay
Supplemental Figure S3. CellTox Green™ time course of death (a) for HDI monomer treated keratinocytes from donor 3 (b) and for HDI isocyanurate treated keratinocytes from donor 3. RFU: Relative fluorescent units.
	(a)										(b)
